# Supplementary material for: Design and Synthesis of Planar Chiral Bisphosphine Ligands Based on Diphenyl [2.2]-Paracyclophane
Source: Molecules. 2026 Jan 31;31(3):494. doi: 10.3390/molecules31030494 (PMC12899815; doi:10.3390/molecules31030494)
Supplement: Supplementary file 1 [file molecules-31-00494-s001.zip]

Archive with 1 entries (1 files):
- molecules-4085481-supplementary.pdf
